# Supplementary material for: Protective Effect of Remote Limb Ischemic Perconditioning on the Liver Grafts of Rats with a Novel Model
Source: PLoS One. 2015 Mar 18;10(3):e0121972. doi: 10.1371/journal.pone.0121972 (PMC4364967; doi:10.1371/journal.pone.0121972)
Supplement: S1 Dataset — (XLS) [file pone.0121972.s002.xls]

## Sheet: original data
group	ALT	AST	ASTLT	CK	MDAnmolml	MPO（ug）	congestation	necrosis
N	66	94	1.4	511	0.914603	0.248347	1	1
N	52	77	1.5	313	0.674147	0.117642	1	1
N	46	74	1.6	367	0.891124	0.886478	1	1
N	65	78	1.2	478	1.49247	0.420159	1	1
N	74	108	1.5	628	1.68784	0.418157	1	0
N	48	80	1.7	522	1.57693	0.418157	0	1
OLT	607	878	1.45	3796	2.82429	0.848956	3	2
OLT	409	649	1.6	4972	4.07034	2.36404	4	3
OLT	672	905	1.3	3471	4.7248	0.790244	4	4
OLT	607	1003	1.7	3928	1.73241	1.3279	3	4
OLT	1331	1655	1.24	6842	1.35672	2.45458	4	3
OLT	807	839	1	5013	1.74956	1.34088	3	2
RIC 5min*3	158	362	2.3	4134	1.177	0.791667	2	2
RIC 5min*3	613	773	1.3	3483	0.354905	0.00832212	2	2
RIC 5min*3	358	463	1.3	5391	0.8776	0.348683	1	1
RIC 5min*3	550	678	1.2	7128	0.684261	0.0666761	2	1
RIC 5min*3	456	590	1.3	4255	1.791	0.0172885	2	0
RIC 5min*3	492	583	1.18	8493	0.729363	0.246527	1	0
RIC 10min*3	1858	1982	1.18	9534	3.38605	3.66789	3	3
RIC 10min*3	1679	2318	1.4	6933	1.76972	1.03436	4	4
RIC 10min*3	2083	2245	1.1	9800	1.88075	1.30258	3	3
RIC 10min*3	2582	2512	1	8280	1.23655	0.901335	3	3
RIC 10min*3	900	1363	1.5	10105	2.87463	0.758981	3	2
RIC 10min*3	1271	1720	1.4	9442	4.05459	1.82363	4	4
RIC 1min*3	1700	1847	1.1	9140	3.77604	1.99703	3	1
RIC 1min*3	475	742	1.6	4350	3.31793	1.01277	2	2
RIC 1min*3	1061	1693	1.6	9297	5.17455	0.726669	3	3
RIC 1min*3	573	694	1.2	3352	2.81503	0.560981	2	3
RIC 1min*3	631	749	1.2	3413	1.21634	1.36464	4	2
RIC 1min*3	1085	1002	0.9	3106	1.91965	1.36464	2	1
